# Supplementary material for: Metabolic Exchange and Energetic Coupling between Nutritionally Stressed Bacterial Species: Role of Quorum-Sensing Molecules
Source: mBio. 2021 Jan 19;12(1):e02758-20. doi: 10.1128/mBio.02758-20 (PMC7845633; doi:10.1128/mBio.02758-20)
Supplement: DATA SET S1 [file mBio.02758-20-sd001.xlsx]

## Sheet: Sheet1
	Statistical analyses using the R
	Fig. 1e	D.vulgaris fluorescents(Average)	SD
	C. a +DvH-RSG(FM4-64)	92.0723	3.72987
	DvH -RSG+Lactate/sulfate	98.624	0.701247
	DvH -RSG without Lactate/sulfate	5.77806	0.42364
	Fig. 2	Fractions	Genome copies	SD
	dsrA	f13C	627266	74793.2
	dsrA	f12C	169173	107211
	endoG	f13C	4180000	950000
	endoG	f12C	577000	193000
	Fig. 3a	AI-2 activity(Average)	SD
	DH10B	2535	167.004
	DH5α(luxSCa)	2491	40.612
	C. a	2255	127.441
	C. a & DvH	1325.33	18.5592
	DH5α	61	5.03322
	DvH	34.3333	3.1798
	Fig . 4	D.vulgaris fluorescents(Average)	SD	E .coli fluorescents	SD
	DH10B +DvH	92.4067	4.57708	92.7162	1.97201
	DH5α(luxSCa)+DvH	94.6952	0.926391	89.2125	3.39796
	DH5α+DvH	0	0	0	0
	Fig. 5c	D.vulgaris fluorescents(Average)	SD
	DH10B+DvH	92.0213	0.865688
	DH5α+DvH	0	0
	DH5α(luxSCa)+DvH	79.7339	1.55169
	Fig. 6a	Lactate/sulfate concentration	AI-2 activity(Average)	SD
	C. a	0mM	2295	17.2143
	C. a	5mM	2403	12.741
	C. a	10mM	2609.67	2.96273
	C. a + DvH	0mM	1530.67	49.0079
	C. a + DvH	5mM	248	10.3923
	C. a + DvH	10mM	10	0.57735
	Fig. 6b	DvH supernatant quantity	AI-2 activity(Average)	SD
	C. a	0ul	1604.33	46.1748
	C. a	1ul	330.333	6.43774
	C. a	2ul	182.667	32.2714
	C. a	4ul	54.6667	6.22718
	C. a	8ul	7	1
	Fig. 6c	DvH supernatant quantity	AI-2 activity(Average)	SD
	E. coli DH10B	0ul	6263	74.8086
	E. coli DH10B	1ul	3503	130.001
	E. coli DH10B	2ul	1563.67	176.606
	E. coli DH10B	4ul	843.667	102.138
	E. coli DH10B	8ul	160.333	28.8116
	Fig. 7	D.vulgaris fluorescents(Average)	SD
	DH10B+DvH	94.7127	2.14402
	DH5α(luxSCa)+DvH	93.2848	1.88174
	DH5α+DvH	0	0
	Fig. S5	Lactate/sulfate concentration	V. harveyi growth	SD
	V. harveyi with C. a supernatant	0mM	0.0373	0.00101489
	V. harveyi with C. a supernatant	5mM	0.0372	0.00150997
	V. harveyi with C. a supernatant	10mM	0.0373667	0.000945163
	V. harveyi with C. a/DvH supernatant	0mM	0.00101489	0.00507149
	V. harveyi with C. a/DvH supernatant	5mM	0.00150997	0.00387986
	V. harveyi with C. a/DvH supernatant	10mM	0.000945163	0.00265016
	V. harveyi no supernatant	/	0.0386333	0.00322542
	Fig. S6	C. a + Supernatant(Average)	SD	DH10B + Supernatant	SD
	C	2114.33	101.667	3419	54
	0h	2206.67	98.4163	3335.67	46.4626
	3h	104.667	64.3437	1487.33	93.0239
	6h	52.3333	13.8604	1459	107.705
	9h	50.3333	9.52774	1370.5	1.5
	12h	4.66667	2.90593	930	274.049
	26h	1	1	3.5	2.5
	30h	7	4	0	0

## Sheet: Sheet2
		p-values for tukey t-tests
	Figure 1e - p-values for tukey t-tests. DvH fluorescent cells (metabolic activation). Comparison to control DvH in GY medium without lactate/sulfate
		DvH
		GY medium + lactate/sulfate	C. a + DvH
	RSG	<0.0001	<0.0001
	Figure 2 - p-values for tukey t-tests. endoG (C. a) and dsrA (DvH) quantitfication in 13C samples. Comparison to control quantity of dsrA and endoG in 12C corresponding fraction from 12C samples
		C. a	DvH
		GY medium + 13C	DvH 13C
	Quantity	0.0257075	0.0149747
	Figure 3a - p-values for tukey t-tests. AI-2 activity. Comparison to control DvH
		DvH
		C. a	C. a/DvH	DH5α	DH5α(luxSCa)	DH10B
	AI-2 activity	<0.0001	<0.0001	1	<0.0001	<0.0001
	Figure 4a, 4c - p-values for tukey t-tests. DvH fluorescence (molecule transfer). Comparison to control DH5α+DvH
		DvH
		DH5α(luxSCa)	DH10B
	Calcein transfert	<0.0001	<0.0001
	mCherry transfert	<0.0001	<0.0001
	Figure 5c - p-values for tukey t-tests. DvH metabolic activation. Comparison to control DH5α+DvH
		DvH
		DH5α(luxSCa)	DH10B
	RSG	<0.0001	<0.0001
	Figure 6a - p-values for tukey t-tests. AI-2 activity. Comparison to control without lactate/sulfate
		lactate/sulfate
	Lactate/sulfate(mM)	5	10
	C. a	0.0327561	<0.0001
	C. a/DvH	<0.0001	<0.0001
	Figure 6b - p-values for tukey t-tests. AI-2 activity. Comparison to control C. a without supernatant
		C. a
	Supernatant(µl)	1	2	4	8
	AI-2 activity	<0.0001	<0.0001	<0.0001	<0.0001
	Figure 6c - p-values for tukey t-tests. AI-2 activity. Comparison to control DH10B without supernatent
		DH10B
	Supernatant (µl)	1	2	4	8
	AI-2 activity	<0.0001	<0.0001	<0.0001	<0.0001
	Figure 7- p-values for tukey t-tests. DvH fluorescence (molecule transfer). Comparison to control DH10B+DvH with supernatant of DvH
		DvH
		without DvH supernatant
	mCherry	<0.0001
	Figure S4 - p-values for tukey t-tests. DvH fluorescence (molecule transfer). Comparison to control DH5α+DvH
		DvH
		DH5α(luxSCa)	DH10B
	mCherry	<0.0001	<0.0001
	Figure S5 - p-values for tukey t-tests. V. harveyi growth. Comparison to control V. harveyi no supernatants
		V. harveyi
		C. a	C. a	C. a	C. a / DvH	C. a / DvH	C. a / DvH
		0mM	5mM	10mM	0mM	5mM	10mM
	Growth	0.999643	0.999397	0.999754	0.996225	0.999995	0.997043
	Figure S6 - p-value for tukey t-test. AI-2 activity. Comparison to control C without DvH supernatant
		C. a + Supernatant	DH10B + Supernatant
	0h	0.926385	0.9998
	3h	0	4.1e-06
	6h	0	3.5e-06
	9h	0	2e-07
	12h	0	5.9e-06
	26h	0	0
	30h	0	0
